# Supplementary material for: Alleviative Effect of Geniposide on Lipopolysaccharide-Stimulated Macrophages via Calcium Pathway
Source: Int J Mol Sci. 2024 Jan 31;25(3):1728. doi: 10.3390/ijms25031728 (PMC10855527; doi:10.3390/ijms25031728)
Supplement: Supplementary file 1 [file ijms-25-01728-s001.zip]

Archive with 1 entries (1 files):
- ijms-2818944-supplementary.pdf
